# Supplementary material for: Deficiency of GABARAP but Not Its Paralogs Causes Enhanced EGF-Induced EGFR Degradation
Source: Cells. 2020 May 22;9(5):1296. doi: 10.3390/cells9051296 (PMC7291022; doi:10.3390/cells9051296)
Supplement: Supplementary file 1 [file cells-09-01296-s001.zip]

Archive with 4 entries (3 files):
- final SM 6.4/
- final SM 6.4/cells-745021 final Supplemenatary materials.pdf
- final SM 6.4/Movie S1.avi
- final SM 6.4/Movie S2.avi
